# Supplementary material for: The phosphorylated trimeric SOSS1 complex and RNA polymerase II trigger liquid-liquid phase separation at double-strand breaks
Source: Cell Rep. Author manuscript; Available in PMC 2025 Jun 24. (PMC7617797; doi:10.1016/j.celrep.2023.113489)
Supplement: Supplementary Material [file EMS206157-supplement-Supplementary_Material.zip]

Archive with 19 entries (19 files):
- 1-s2.0-S2211124723015012-mmc3.mp4
- 1-s2.0-S2211124723015012-mmc6.mp4
- 1-s2.0-S2211124723015012-mmc4.mp4
- 1-s2.0-S2211124723015012-mmc5.mp4
- 1-s2.0-S2211124723015012-mmc7.mp4
- 1-s2.0-S2211124723015012-mmc8.mp4
- 1-s2.0-S2211124723015012-mmc12.mp4
- 1-s2.0-S2211124723015012-mmc9.mp4
- 1-s2.0-S2211124723015012-mmc11.mp4
- 1-s2.0-S2211124723015012-mmc10.mp4
- 1-s2.0-S2211124723015012-mmc13.mp4
- 1-s2.0-S2211124723015012-mmc14.mp4
- 1-s2.0-S2211124723015012-mmc15.mp4
- 1-s2.0-S2211124723015012-mmc18.mp4
- 1-s2.0-S2211124723015012-mmc16.mp4
- 1-s2.0-S2211124723015012-mmc17.mp4
- 1-s2.0-S2211124723015012-mmc1.pdf
- 1-s2.0-S2211124723015012-mmc2.xlsx
- 1-s2.0-S2211124723015012-mmc19.pdf
